# Supplementary material for: Novel Design of an α-Amylase with an N-Terminal CBM20 in Aspergillus niger Improves Binding and Processing of a Broad Range of Starches
Source: Molecules. 2023 Jun 27;28(13):5033. doi: 10.3390/molecules28135033 (PMC10343422; doi:10.3390/molecules28135033)
Supplement: Supplementary file 1 [file molecules-28-05033-s001.zip]

Archive with 1 entries (1 files):
- molecules-2341845-supplementary.pdf
